# Supplementary material for: Diverse roles of the metal binding domains and transport mechanism of copper transporting P-type ATPases
Source: Nat Commun. 2024 Mar 27;15:2690. doi: 10.1038/s41467-024-47001-4 (PMC10973460; doi:10.1038/s41467-024-47001-4)
Supplement: Supplementary file 3 — Source Data [file 41467_2024_47001_MOESM3_ESM.zip]

Archive with 1 entries (1 files):
- 453495_2_related_ms_8739761_s9m909.docx
